# Supplementary material for: Synthesis of Piperidine Nucleosides as Conformationally Restricted Immucillin Mimics
Source: Molecules. 2021 Mar 16;26(6):1652. doi: 10.3390/molecules26061652 (PMC8001838; doi:10.3390/molecules26061652)
Supplement: Supplementary file 1 [file molecules-26-01652-s001.zip]

Archive with 1 entries (1 files):
- molecules-1142603-supplementary.pdf
